# Supplementary material for: Bacterial vs viral etiology of fever: A prospective study of a host score for supporting etiologic accuracy of emergency department physicians
Source: PLoS One. 2023 Jan 30;18(1):e0281018. doi: 10.1371/journal.pone.0281018 (PMC9886241; doi:10.1371/journal.pone.0281018)
Supplement: S1 File — (XLSX) [file pone.0281018.s001.xlsx]

## Sheet: Sheet1
ID	Age	Gender	Currently (at the day of recruitment) under abx treatment?	Hospitalization Duration (d)	Hospitalized	Time from symptoms (d)	Discharge diagnosis Category	Maximal temperature	Abx prescribed?
1	0.42	Female	0	0	No	4	LRTI	39.7	1
2	2.16	Female	0	0	No	4	Unspecified viral infection	39.8	0
3	15.9	Female	Yes	5	Yes	7	URTI	39.9	1
4	0.67	Male	0	0	No	4	Unspecified viral infection	40.9	1
5	2.08	Male	Yes	0	No	7	LRTI	39.2	1
6	0.75	Male	0	0	No	5	Other	39.4	0
7	0.92	Female	0	0	No	3	Unspecified viral infection	40.4	0
8	0.58	Male	0	0	No	2	URTI	39.5	0
9	0.42	Male	0	0	No	1	FWS	39.8	0
10	1	Male	No	5	Yes	3	Other	39.2	1
11	1.17	Female	0	0	No	1	Unspecified viral infection	40.1	0
12	0.92	Male	0	0	No	3	Unspecified viral infection	40	0
13	2.67	Female	0	0	No	3	Unspecified viral infection	40.5	0
14	1.33	Male	Yes	0	No	6	LRTI	40	1
15	1	Female	0	0	No	1	FWS	41	0
16	1.58	Male	0	0	No	5	Other	39.5	0
17	0.58	Male	0	0	No	4	Other	40	1
18	1.17	Male	0	0	No	7	URTI	39.2	0
19	1.67	Male	0	0	No	2	Unspecified viral infection	39.9	0
20	2.67	Female	0	0	No	4	LRTI	39	1
21	0.42	Male	0	0	No	5	URTI	40	1
22	2.67	Female	0	0	No	3	Unspecified viral infection	41	0
23	1.08	Male	0	0	No	5	Unspecified viral infection	38.7	0
24	0.42	Male	No	0	No	6	Unspecified viral infection	40	0
25	0.75	Female	No	0	No	3	FWS	40	0
26	1.58	Male	Yes	0	No	7	Unspecified viral infection	40	0
27	2.08	Female	0	0	No	5	Unspecified viral infection	40	0
28	0.83	Male	0	0	No	2	Unspecified viral infection	38.5	0
29	0.92	Female	No	0	No	2	LRTI	41	1
30	3.33	Male	0	0	No	3	URTI	39	0
31	9.5	Female	0	0	No	3	Unspecified viral infection	39	0
32	0.25	Male	0	0	No	1	Unspecified viral infection	39.9	0
33	0.33	Male	0	0	No	1	URTI	39.1	0
34	0.92	Male	0	0	No	2	URTI	39.5	0
35	1.42	Female	0	0	No	2	Unspecified viral infection	38.7	0
36	1.25	Male	No	0	No	3	URTI	40	0
37	1	Female	0	0	No	7	Unspecified viral infection	38.5	0
38	11	Male	0	0	No	7	URTI	38.5	1
39	1.25	Male	0	0	No	2	URTI	39.5	0
40	1	Male	0	0	No	4	Unspecified viral infection	39.9	0
41	2	Female	Yes	6	Yes	6	Unspecified viral infection	40	1
42	1.33	Male	Yes	0	No	6	Unspecified viral infection	40.2	0
43	0.92	Female	0	2	Yes	4	Unspecified viral infection	38.9	0
44	0.75	Male	0	0	No	1	Unspecified viral infection	39.9	0
45	0.83	Male	0	0	No	3	URTI	38.8	0
46	1.5	Female	0	0	No	7	URTI	40.5	0
47	0.92	Female	0	0	No	2	Other	40.4	1
48	2	Male	0	0	No	5	Unspecified viral infection	39.5	0
49	0.83	Male	0	0	No	2	FWS	40.9	1
50	1.25	Male	0	0	No	5	LRTI	40	1
51	6.5	Female	0	0	No	3	URTI	40.3	1
52	0.92	Male	0	0	No	3	LRTI	39	1
53	1.33	Male	0	0	No	1	LRTI	40	0
54	0.92	Female	No	8	Yes	1	LRTI	39	1
55	0.67	Male	No	0	No	4	Unspecified viral infection	38.8	0
56	1.08	Male	0	0	No	4	Unspecified viral infection	40.7	0
57	1.67	Female	0	0	No	3	URTI	39.6	0
58	2.42	Male	0	0	No	3	LRTI	39	1
59	3.83	Female	0	0	No	1	URTI	39	0
60	11.08	Male	Yes	9	Yes	2	Other	40	1
61	0.58	Female	0	0	No	3	Unspecified viral infection	39.5	0
62	0.58	Male	Yes	6	Yes	4	Other	40.5	1
63	1.75	Male	0	0	No	3	URTI	40	0
64	0.58	Female	No	0	No	4	URTI	40	0
65	0.5	Male	0	0	No	3	Unspecified viral infection	40	0
66	1.5	Male	0	0	No	4	LRTI	40.1	1
67	8.92	Male	0	0	No	0	Unspecified viral infection	39.2	0
68	2.25	Male	Yes	0	No	5	URTI	40	1
69	0.92	Male	0	9	Yes	1	LRTI	39.3	1
70	2.33	Male	0	5	Yes	2	LRTI	39.4	1
71	1.08	Female	0	2	Yes	3	URTI	39	0
72	1.5	Male	0	0	No	4	Unspecified viral infection	40	0
73	12	Female	Yes	0	No	2	LRTI	39.6	1
74	2.5	Female	0	3	Yes	2	LRTI	40.2	1
75	5	Male	0	0	No	1	URTI	39.1	1
76	0.25	Female	0	2	Yes	3	Other	39.6	1
77	1.08	Male	No	0	No	5	URTI	41	1
78	13	Male	0	0	No	4	Unspecified viral infection	38.5	0
79	1	Male	No	0	No	2	URTI	40.3	0
80	1.08	Male	0	3	Yes	7	LRTI	40	1
81	6.67	Male	0	0	No	1	Unspecified viral infection	40	0
82	10.33	Male	0	0	No	1	FWS	40	0
83	0.92	Female	0	0	No	3	Unspecified viral infection	39.8	0
84	1.83	Male	0	0	No	1	Unspecified viral infection	39.8	0
85	0.75	Female	0	0	No	2	Other	39.6	0
86	1.25	Male	Yes	0	No	3	Unspecified viral infection	39.9	1
87	1.33	Female	0	0	No	5	URTI	39	0
88	2.08	Female	0	0	No	1	URTI	38.6	0
89	10	Male	0	0	No	2	URTI	39.6	0
90	4	Female	0	0	No	5	Unspecified viral infection	40.5	0
91	1.92	Male	0	0	No	2	Unspecified viral infection	39.6	0
92	0.75	Male	0	0	No	3	LRTI	39	0
93	3.33	Male	No	0	No	5	LRTI	39.8	1
94	0.75	Female	0	0	No	4	URTI	39.5	1
95	1	Male	0	0	No	2	LRTI	39.1	1
96	2.42	Female	0	0	No	2	Unspecified viral infection	39	0
97	1.83	Female	No	0	No	6	LRTI	39.5	1
98	0.83	Male	0	0	No	6	LRTI	41	0
99	0.58	Male	0	0	No	8	LRTI	40	1
100	0.67	Male	Yes	0	No	7	URTI	40.7	0
101	3.83	Male	0	0	No	0	Other	39.4	0
102	3.08	Female	Yes	4	Yes	3	URTI	39.7	1
103	0.83	Female	0	0	No	3	Unspecified viral infection	39.4	0
104	0.5	Female	0	0	No	2	LRTI	39.5	1
105	0.42	Female	0	0	No	1	Unspecified viral infection	39.8	0
106	1.83	Male	No	8	Yes	5	URTI	40	1
107	0.67	Male	Yes	0	No	5	LRTI	39	1
108	6.25	Male	0	0	No	0	Other	39.2	0
109	1.67	Female	0	0	No	1	URTI	40.1	0
110	15.5	Male	0	15	Yes	6	URTI	39.1	1
111	0.67	Male	Do not know	0	No	2	Other	40.3	1
112	1.25	Female	0	0	No	2	URTI	40	0
113	2.67	Female	No	0	No	6	URTI	40	1
114	1.17	Female	Yes	5	Yes	1	LRTI	38.9	1
115	0.83	Male	0	7	Yes	6	LRTI	40.6	1
116	1.67	Female	0	0	No	6	LRTI	40.4	1
117	0.58	Male	0	0	No	6	LRTI	39	1
118	1.75	Male	0	0	No	4	LRTI	39.6	0
119	17	Female	Yes	0	No	4	URTI	38.3	0
120	1.5	Male	0	0	No	7	LRTI	40	1
121	1.25	Female	Yes	0	No	4	Unspecified viral infection	39.5	0
122	11.33	Male	No	0	No	3	Other	40	0
123	0.75	Male	No	0	No	3	LRTI	40	0
124	0.33	Female	0	0	No	3	FWS	39.3	0
125	0.42	Female	0	6	Yes	5	LRTI	38.2	0
126	0.25	Female	0	0	No	5	LRTI	38.8	0
127	1	Female	0	0	No	3	FWS	39	0
128	8	Male	0	0	No	2	FWS	40	0
129	1	Male	0	0	No	4	Unspecified viral infection	40	0
130	2.67	Male	No	0	No	7	Unspecified viral infection	40.1	0
131	2	Male	0	4	Yes	5	LRTI	41	1
132	0.33	Male	No	0	No	3	Unspecified viral infection	39.8	0
133	3.5	Male	0	0	No	1	LRTI	40	1
134	17.5	Female	0	0	No	7	URTI	39	1
135	4.5	Male	0	0	No	2	URTI	40	1
136	1.58	Male	0	0	No	1	Unspecified viral infection	39	0
137	3.17	Female	0	3	Yes	1	Other	39.3	1
138	4	Male	0	3	Yes	1	LRTI	39.7	1
139	1.17	Male	0	4	Yes	6	LRTI	39.5	1
140	0.58	Male	0	7	Yes	3	LRTI	38	0
141	2.5	Male	0	0	No	2	Unspecified viral infection	40.3	1
142	3.75	Female	0	0	No	1	URTI	39.5	0
143	1.08	Male	0	0	No	1	Unspecified viral infection	40.1	0
144	6.5	Male	0	0	No	2	Other	38.9	0
145	0.5	Male	No	0	No	4	URTI	40.3	1
146	0.25	Female	No	3	Yes	6	LRTI	39.6	1
147	0.42	Male	0	4	Yes	0	Other	38.3	0
148	1	Male	0	0	No	3	Unspecified viral infection	39	0
149	0.75	Female	No	8	Yes	4	LRTI	38.9	1
150	2	Male	0	0	No	0	Unspecified viral infection	39.5	0
151	1.42	Male	0	0	No	3	LRTI	38.6	1
152	5	Male	Yes	4	Yes	1	URTI	40	1
153	9	Female	0	0	No	4	Unspecified viral infection	39	0
154	4	Female	0	0	No	7	Unspecified viral infection	39.3	0
155	1.67	Female	Yes	0	No	7	URTI	40.6	0
156	1.25	Female	0	0	No	4	URTI	39.1	0
157	1.08	Male	0	0	No	3	URTI	40.5	0
158	0.5	Female	Yes	0	No	7	Unspecified viral infection	40	1
159	4	Male	0	5	Yes	1	LRTI	40.3	1
160	4.67	Female	0	0	No	1	URTI	39.4	1
161	1.17	Female	0	0	No	1	Unspecified viral infection	40.1	0
162	0.92	Male	No	4	Yes	2	URTI	40.5	0
163	3.25	Male	0	0	No	0	FWS	39.8	1
164	1.42	Female	0	0	No	4	FWS	39.4	0
165	1.25	Female	Yes	0	No	5	LRTI	41.4	1
166	3.25	Female	0	0	No	3	FWS	38.8	0
167	1.75	Female	0	0	No	5	URTI	39.5	0
168	2.42	Male	0	0	No	4	Unspecified viral infection	39.5	0
169	2.83	Male	0	0	No	1	Unspecified viral infection	38.3	0
170	0.83	Male	0	0	No	5	LRTI	40	1
171	1.17	Male	0	0	No	1	LRTI	40.3	1
172	0.92	Male	0	0	No	7	URTI	40	0
173	2.17	Male	0	0	No	0	Other	39.2	0
174	2	Female	No	0	No	3	URTI	38.7	1
175	1.5	Male	0	0	No	0	Unspecified viral infection	39.9	0
176	18	Female	0	0	No	1	Unspecified viral infection	38	0
177	1.33	Female	0	2	Yes	1	Unspecified viral infection	39	0
178	1.25	Male	0	2	Yes	2	LRTI	40	0
179	0.5	Female	0	0	No	7	Unspecified viral infection	39.5	0
180	1	Female	No	8	Yes	5	Other	40	0
181	3.92	Female	Yes	0	No	4	LRTI	41.5	1
182	2.5	Female	0	0	No	3	LRTI	39.8	1
183	2.75	Male	0	0	No	1	URTI	39.3	0
184	3.42	Male	0	0	No	1	Unspecified viral infection	38.7	0
185	2.08	Female	0	0	No	6	URTI	40.1	0
186	1.25	Male	0	0	No	1	LRTI	38.9	1
187	0.42	Male	No	8	Yes	5	URTI	39.8	0
188	1.75	Male	0	0	No	7	Other	40	1
189	0.67	Male	0	0	No	2	Unspecified viral infection	39	0
190	1.83	Female	No	0	No	0	FWS	39.5	0
191	7.58	Male	0	0	No	2	Other	39	0
192	3.67	Female	No	0	No	3	Other	38	0
193	0.92	Male	0	0	No	5	Unspecified viral infection	40.5	0
194	1	Female	No	2	Yes	3	Unspecified viral infection	39.5	0
195	0.33	Female	No	0	No	6	Unspecified viral infection	39.6	0
196	0.58	Male	0	0	No	3	FWS	39	0
197	1.83	Male	0	0	No	0	FWS	39	0
198	0.58	Male	Yes	0	No	5	URTI	40.3	0
199	15	Male	0	0	No	5	FWS	39.5	0
200	4.75	Male	0	0	No	1	FWS	38.8	1
201	2.67	Female	No	0	No	7	Unspecified viral infection	40.8	0
202	0.83	Female	0	0	No	5	Unspecified viral infection	40.3	0
203	0.58	Male	0	0	No	1	Unspecified viral infection	39	0
204	6.5	Male	0	0	No	0	FWS	39.5	1
205	2.42	Male	0	0	No	2	URTI	41	0
206	0.5	Male	0	0	No	0	URTI	39.6	0
207	6.17	Male	No	0	No	3	LRTI	39.5	1
208	6.67	Female	0	0	No	3	FWS	40	0
209	1.67	Female	0	0	No	3	URTI	39.8	1
210	1.42	Male	No	3	Yes	4	URTI	40.2	1
211	1.25	Female	0	0	No	3	URTI	39.5	0
212	0.83	Female	0	0	No	1	URTI	38.9	0
213	2.17	Male	Yes	0	No	3	Unspecified viral infection	38	0
214	1.08	Male	0	0	No	3	URTI	40.3	1
215	6.66	Male	0	0	No	3	LRTI	41	1
216	1	Male	0	0	No	1	URTI	40.5	1
217	0.33	Male	0	0	No	1	URTI	39.3	0
218	2.92	Male	0	0	No	1	Other	39.6	1
219	1.17	Male	0	0	No	1	URTI	40.1	0
220	6	Female	0	0	No	3	Unspecified viral infection	40	0
221	1.92	Male	0	0	No	0	URTI	39.6	0
222	0.33	Male	0	0	No	3	URTI	40.5	0
223	1	Female	0	0	No	1	Unspecified viral infection	39.8	0
224	0.67	Female	0	0	No	3	URTI	38	0
225	0.58	Female	Yes	7	Yes	3	URTI	40	1
226	0.92	Male	0	0	No	4	LRTI	40	1
227	1.08	Female	0	0	No	1	URTI	40.3	1
228	1.92	Male	0	0	No	3	Unspecified viral infection	40.3	1
229	0.83	Female	0	0	No	5	FWS	39.1	0
230	1.58	Female	0	0	No	5	URTI	39.5	0
231	3	Male	0	0	No	3	Unspecified viral infection	40.1	0
232	0.92	Male	0	0	No	5	Unspecified viral infection	39	0
233	3.5	Male	Yes	0	No	2	URTI	41	1
234	0.67	Male	0	0	No	0	Unspecified viral infection	38.3	0
235	0.42	Male	0	0	No	1	Unspecified viral infection	38.1	0
236	1.67	Male	0	0	No	4	Other	40	1
237	0.75	Female	0	0	No	1	FWS	39.6	1
238	1.5	Male	0	0	No	3	LRTI	38.5	1
239	2.42	Female	0	0	No	5	URTI	41.6	0
240	1.75	Female	0	0	No	1	Unspecified viral infection	38.5	0
241	4	Male	0	9	Yes	4	LRTI	40	1
242	0.92	Female	0	0	No	3	Unspecified viral infection	40	0
243	1.83	Male	0	0	No	6	LRTI	39.8	0
244	11	Male	No	3	Yes	7	LRTI	40	1
245	1.17	Male	0	0	No	3	Other	40.5	1
246	0.75	Female	0	0	No	1	FWS	39	0
247	1	Female	No	0	No	5	URTI	39.8	1
248	6	Female	0	7	Yes	1	Other	39	1
249	5	Male	No	0	No	4	LRTI	39.4	1
250	1.42	Male	0	2	Yes	4	Unspecified viral infection	39.5	0
251	1.25	Male	0	0	No	3	Unspecified viral infection	41.2	0
252	2.42	Male	0	0	No	4	Unspecified viral infection	39.5	0
253	1	Male	0	0	No	4	Unspecified viral infection	38.2	0
254	1.33	Male	0	0	No	4	LRTI	39.6	1
255	1.17	Female	0	0	No	1	LRTI	39	1
256	1.33	Male	0	0	No	2	URTI	40.7	0
257	1.83	Male	0	7	Yes	2	URTI	40	1
258	1.58	Male	0	0	No	5	URTI	39.9	0
259	3	Male	0	0	No	5	Unspecified viral infection	38.3	0
260	1.67	Female	0	0	No	2	FWS	40.5	0
261	2.67	Male	0	0	No	4	Unspecified viral infection	40	0
262	0.5	Male	0	0	No	1	FWS	39.8	1
263	1.08	Female	0	0	No	3	URTI	39.8	1
264	1.25	Female	0	3	Yes	1	LRTI	39.4	0
265	1.5	Male	0	0	No	6	Unspecified viral infection	39.3	0
266	0.5	Female	0	4	Yes	6	URTI	39.2	1
267	2.08	Male	0	0	No	6	Unspecified viral infection	41	0
268	2.5	Male	0	0	No	1	Unspecified viral infection	39	0
269	0.42	Female	No	0	No	1	Unspecified viral infection	39.4	0
270	0.5	Male	0	0	No	5	LRTI	40.6	1
271	0.33	Female	0	0	No	6	Unspecified viral infection	38	0
272	2	Male	0	0	No	4	Unspecified viral infection	39.6	0
273	1.42	Male	0	0	No	1	LRTI	38.8	1
274	4	Male	0	0	No	1	Unspecified viral infection	39.3	0
275	0.75	Female	0	0	No	3	Unspecified viral infection	39.9	0
276	1.33	Female	No	0	No	0	URTI	40	1
277	2.75	Male	0	0	No	3	URTI	38.9	0
278	0.75	Female	0	0	No	3	Other	39.3	1
279	1.33	Male	0	0	No	4	LRTI	39.9	1
280	0.33	Male	0	0	No	7	Unspecified viral infection	39	1
281	1.33	Female	0	0	No	3	Unspecified viral infection	40	0
282	3	Male	0	0	No	0	Unspecified viral infection	38.5	0
283	2.92	Female	No	0	No	6	URTI	40	0
284	0.25	Male	0	0	No	7	URTI	38.8	0
285	1.83	Female	0	0	No	4	Unspecified viral infection	39	0
286	1.58	Female	0	0	No	1	LRTI	40.1	1
287	0.5	Male	0	0	No	1	FWS	39.3	1
